# Supplementary material for: Dynamic analysis of the individual patterns of intakes, voids, and bladder sensations reported in bladder diaries collected in the LURN study
Source: PLoS One. 2023 Nov 20;18(11):e0284544. doi: 10.1371/journal.pone.0284544 (PMC10659201; doi:10.1371/journal.pone.0284544)
Supplement: S1 Table — (XLSX) [file pone.0284544.s002.xlsx]

## Sheet: Sheet1
Type of drink as indicated by participant	Frequency across all BDs	Estimated duration, minutes
.5% milk	1	2
0.5 cranberry, 0.25 coconut H2O, 0.25 H2O	1	5
0.5 cranberry, 0.5 H2O	2	5
0.5 cranberry, 0.5 coconut & H2O	1	5
1 oz. scotch + 3 oz water	1	10
1% Milk	2	2
1/2 gingerale and 1/2 orange juice	1	5
16 oz decaf, 40 oz 2%	1	10
16oz decaf, 4 oz 2%	6	10
7 up	2	5
7-Up	2	5
7UP & Bourbon	1	10
7up	1	5
Alcohol	3	10
Alcoholic Beverage	1	10
Almond Choc milk	1	5
Almond Milk	4	5
Apple Juice	3	5
Apple juice	1	5
Arnold Palmer Iced Tea	2	15
BACARDI/COKE	1	15
BEER	1	15
Beer	74	15
Beer - Pale Ale	1	15
Beer and water	1	15
Beer/Soda	1	15
Bins Black High Caffeine	1	10
Bins Black Juice	1	10
Black Tea	1	15
Boullian	2	15
Bourbon	1	15
CL peach tea	1	15
COFFEE	18	15
COKE ZERO	2	10
Cappachino	1	15
Cappuccino	4	15
Carbonated Water	1	5
Cereal	1	15
Chai Latte	2	10
Chock Milk	1	10
Chocolate Milk	2	10
Cider	4	5
Club soda	3	10
Coca Cola	1	5
Cocktail	1	15
Coconut Water	2	5
Coconut milk	1	5
Coffe	1	15
Coffee	448	15
Coffee (Black)	1	15
Coffee (Decaf)	3	15
Coffee - black	9	15
Coffee and Soda	1	10
Coffee and Water	3	10
Coffee decaf	1	15
Coffee half Caf	4	15
Coffee half caf	1	15
Coffee w/ cream	2	15
Coffee with Baileys	1	15
Coffee with Milk	2	15
Coffee with milk	3	15
Coffee/ Black	2	15
Coffee/ Milk	1	15
Coffee/Black	5	15
Coffee/Milk	4	15
Coffee/Water/Soy	1	15
Coke	14	10
Coke Zero	1	10
Cola	2	10
Cosmopolitan	1	15
Cranberry	1	5
Cranberry Soda water	1	5
Crystal Light w/gelatin	1	15
DECAF COFFEE	1	15
DIET COKE	1	10
Decaf Coffe	1	15
Decaf Coffee	16	15
Decaf Coke	1	15
Decaf Ginger Tea	1	10
Decaf Tea	7	10
Decaf coffee	8	10
Decaf tea	1	10
Decaff ice tea	1	15
Decaffeinated Soda	1	10
Diet 7up	1	10
Diet Coke	23	10
Diet Mountain Dew	6	10
Diet Mt. Dew	3	10
Diet Orange Soda	1	10
Diet Pepsi	10	10
Diet Rite Soda	1	10
Diet Snapple	3	10
Diet Soda	17	10
Diet Sprit	1	10
Diet Sprite Zero	1	10
Diet Tonic	2	10
Diet coke	10	10
Diet soda	1	10
Diet-Rite	4	10
Dr Pepper	2	10
Dr. Pepper	8	10
Dt Pepsi	1	10
Energy Drink	1	5
Energy Drink Rock Star	1	5
Ensure	9	15
Espresso	1	2
Filtered Water	11	5
Flavored Water	3	5
Fountain drink	1	5
Frapuccino	1	15
Fresca	1	10
From Water Fountain	1	2
Fruit juice	1	5
GREEN TEA	3	10
Gaterade	4	5
Gatorade	30	5
Gatorade G2	1	5
Gin	5	5
Gin & tonic	3	15
Gin and Tonic	1	15
Gin/ Water	1	15
Ginger Ale	6	10
Ginger Beer	1	10
Ginger soda	1	10
Grape Juice	1	10
Grapefruit juice	1	10
Green Tea	3	10
Green tea	1	10
H. Choc	1	15
H20	1	5
H2O	6	5
H2O & ice	1	10
H2O, mklk	1	10
Herbal Tea	14	10
Hi-C	2	10
High protein drink	4	10
Hot Chamamile Tea	1	10
Hot Chocalate	2	15
Hot Chocolate	1	15
Hot Coffee	1	15
Hot Tea	6	15
Hot lemonjuice	1	10
Hot tea	2	15
ICED TEA	1	15
Ice Coffe	1	15
Ice Coffee	2	15
Ice Cream	1	15
Ice Juice	1	15
Ice Tea	32	15
Ice coffee	3	15
Ice tea	7	15
Iced Coffee	6	15
Iced Tea	8	15
Iced coffee	5	15
Iced tea	3	15
Italian Ice & water	1	15
JUICE	3	10
JUICE + DIET 7UP	1	10
JUICE/WATER	1	10
Juice	118	10
Kefir	2	10
Kool Aid	2	10
Kool-Aid	4	10
Kumbucha	1	15
LEMONADE	1	5
La Croix	2	15
La Croix Lime	1	15
Latte	9	10
Lemon tea	1	10
Lemonade	26	10
Low Fat Milk	1	5
Low Sodium V-8	1	5
Low Sodium V-8 and Water	1	5
MD	8	5
MD=mountain dew	1	5
MILK	15	5
MILK AND COFFEE	1	10
MILKSHAKE	1	10
Manhatan	2	15
Manhattan	3	15
Margarita	4	15
Marsala	1	15
Metamucil	1	2
Milk	94	5
Milk - 2%	1	5
Milk 2%	2	5
Milk and Cereal and Latte	1	10
Milk and Juice	1	15
Milkshake	2	15
Mixed drink	2	15
Mixture of Vodka (2), Wine (4), and Water (10)	1	15
Mocha	3	10
Mountain Dew	2	5
Mountain dew	1	5
ND	3	15
Naked Kale Juice	1	15
Non-Alcoholic Beer	1	10
Non-Alcoholic Wine	2	10
Nuun sports drink	2	15
OJ	6	5
Orange Juice	17	5
Orange juice	2	5
Orange soda	2	5
Peach tea	1	10
Peppermint Tea	12	10
Pepsi	8	10
Pepso	1	10
Pineapple juice	1	10
Pinot	1	15
Pomegranite nat. soda	1	10
Pop	4	10
Powerade	1	5
Powerade Zero	1	5
Propel water	1	5
Protein Drink	4	5
Protein Shake	1	5
RED WIN	1	15
RICE SOUP	1	15
Root Beer	3	10
Rootbeer	2	10
Rootbeer Soda	1	10
SOY MILK	2	10
Scotch	4	5
Scotch/water	8	15
Seltzer	7	5
Seven up Diet	1	5
Shake	8	15
Skim Milk	9	5
Skim milk	4	5
Smoohie	1	15
Smoothie	9	15
Sobe water	1	10
Soda	71	5
Soda Water Cranberry	1	10
Soda water	1	5
Soda water cranberry	1	10
Soft Drink	2	10
Soup	8	15
Soy Milk	4	15
Spirit	1	15
Sports Drink	3	5
Sprite	8	10
Sprite-cranberry	1	10
Sweet Tea	4	10
Sweet tea	3	10
TEA	3	10
Tang	1	10
Tea	84	10
Tea (Decaffeinated)	1	10
Tea (decaffeinated)	10	10
Tea/Lemonade	1	10
Tea/water	1	10
Tonic	4	10
Turmeric tea	1	10
Unknown	7	15
Unsweetened Iced Tea	4	15
V-8	1	5
V8 Juice	4	5
V8 juice	2	5
Vanilla coke	1	10
Vegetable	1	10
Vegetable Broth	1	15
Vegetable Juice	1	10
Vitamin Water	1	5
Vodka and Tonic	2	15
Vodka and water	2	5
WATER	60	5
WINE	1	15
Water	1389	5
Water & Diet Coke	1	10
Water & wine	1	15
Water (6) and Milk (6)	1	10
Water and Coffee Mixed	2	15
Water and Diet Soda	1	10
Water and Gatorade	1	10
Water and Juice	1	10
Water and Soy with Cereal	1	15
Water with 1 mix packet	3	10
Water with Alcohol	1	10
Water with Metamucil	3	2
Water with Miralax	2	2
Water, Coffee	2	15
Water, Soda	1	10
Weight Watchers Chocolate Smoothie	1	10
Wine	58	15
Wine - red,dry	1	15
alcohol	5	5
alcohol/wine	1	15
alcoholic beverage	5	10
almond milk	6	10
apple cider	1	10
apple juice	18	10
arnold palmer	4	15
banana milk	1	10
bean soup	1	15
beef broth	1	15
beer	160	15
black coffee	3	15
black decaf coffee	1	15
black tea	6	10
bone broth	1	15
boost	2	15
broth	1	15
budlight	2	15
buttermilk	2	10
caffeinated water	1	15
caffiene free diet coke	1	10
caffine free diet coke	1	10
cappachino	1	15
capuccuno	1	15
carbonated water	7	5
chai latte	2	10
chai tea	1	10
chamomile tea	1	10
champagne	1	10
chicken broth	2	15
chicken noodle soup	1	15
chocolate milk	11	10
cider	3	10
ciffee	1	15
cocktail	2	15
cocoa	2	15
coconut milk	3	10
coconut water	9	10
coconut white tea	3	10
cocunut water	2	10
cofee	1	15
coffee	893	15
coffee (12 oz) and tea (4 oz)	2	15
coffee (8 oz) milk (8 oz)	1	15
coffee (8 oz) water (8 oz) milk (8 oz)	1	15
coffee and milk	2	15
coffee and water	7	15
coffee drink	1	10
coffee w/ creamer	3	20
coffee with cream	4	20
coffee, water	1	15
coffee,orange juice	2	20
coffee,water	1	15
coffee/ vegi juice	1	20
coffee/OJ	2	20
coffee/milk	1	15
coffee/vegijuice	1	20
cofffee	1	15
coke	33	10
coke zero	4	10
coke,gatorade	1	10
coke,water	2	10
cola	1	10
cold green tea	1	10
cool aid	1	10
coolaid fill red bottle	7	10
cran ujuice	1	10
cranberry juice	15	10
cranberry juice + shot vodka	1	10
cranberry juices	1	10
crystal light	1	10
crystal light peach tea	1	10
crystal lite	3	10
crystal lite peach tea	1	10
decaf	4	10
decaf cofee	1	10
decaf coffee	28	10
decaf ice tea	3	10
decaf soda	1	10
decaf tea	1	10
diet 7 Up soda	1	10
diet 7 up	1	10
diet 7 up soda	1	10
diet 7up juice	1	10
diet Coke	7	10
diet Dr Pepper	1	10
diet Mountain Dew	1	10
diet Pepsi	3	10
diet Sierra Mist	3	10
diet caffeine free Pepsi	1	10
diet coke	67	10
diet cola	1	10
diet ginger ale	2	10
diet ginger ale & juice	1	10
diet ice soda	1	15
diet lemon-lime	1	10
diet mountain dew	2	10
diet orange soda	3	10
diet pepsi	12	10
diet pop	6	10
diet root beer	8	10
diet sierra mist	3	10
diet snapple	2	10
diet soda	30	10
diet soda and Sparkling ICE	1	10
diet soda and water	1	10
diet sprite	1	10
dt Pepsi	2	10
dt pepsi	1	10
egg nog	2	15
egg nog &whiskey	1	15
eggnog	1	15
energy drink	2	5
ensure	2	15
espresso	1	2
flavored water	9	10
fresca	1	10
frozen Coke	3	15
frozen coffee	1	15
fruit drink	25	10
fruit juice	3	10
fruit punch	2	10
gaterade	3	10
gatorade	20	10
gin and tonic	1	15
gin/water	1	15
ginger Ale	1	10
ginger ale	5	10
ginger tea	2	10
grape Juice	2	10
grape cider	1	10
grape juice	8	10
grapefruit juice	1	10
green smoothie	1	10
green tea	22	10
green tea and beer	1	10
hard cider	3	15
herbal tea	14	10
hot chocolate	10	15
hot cocou	1	15
hot lemon juice	1	10
hot lemonjuice	1	10
hot tea	14	15
hot water	1	15
hot water with lemon	1	10
ice cream	1	20
ice tea	18	15
iced carmel machiato	2	20
iced coffee	1	15
iced coffee w/ almond milk	1	15
iced tea	28	15
iced tea decaf	1	15
jasmine tea	1	10
juice	216	10
juice & milk	1	15
juice & soup	1	25
juice (apple cider)	7	10
juice and milk	1	20
juice/milk	1	20
kale smoothie	1	15
kefir	1	10
keifer	1	10
kombucha gingerade	4	15
koolaid	2	10
latte	6	15
latte/ coffee	1	10
lemon H2O	1	10
lemonade	41	10
lemonade w/ stevia	1	10
liqour	1	10
liquor	1	10
lite beer	1	10
mango peach	2	10
mango-rita	1	15
marg	1	15
martini	2	15
matcha green tea with soy milk	5	15
meal shake	2	15
metamucil	1	2
milk	220	10
milk and orange juice	1	20
milk and water	3	20
milk chocolate	1	20
milk substitute	1	10
milk/hot chocolate	1	20
milk/water	1	20
milkshake	7	15
mix drink	3	10
mixed drink	3	10
mocha	2	15
mocha frappachino	1	15
monster energy drink	2	5
mountain dew,coffee	1	20
mt dew	2	10
mt. dew	1	10
nighty night tea	2	10
no caffeine soft drink	1	10
non alcoholic wine	1	10
non-fat milk	4	10
noodle soup	1	15
oj	3	10
orange	1	5
orange Juice	1	10
orange juice	59	10
orange juice,coffee,milk	1	20
parsley and celery juice	1	10
peach tea	3	15
pepsi	14	10
pineapple coconut juice	1	10
pineapple juice	2	10
pink lemonade	2	10
pop	30	10
powerade	3	10
probiotic juice	3	10
propel	4	10
protein drink	2	10
protein drink (water, almond milk)	1	10
protein milk	1	10
protein shake	5	10
protein smoothie	2	15
protein smoothy	1	15
protein water	1	10
punch	1	15
rasberry lemonade	1	10
rasberry tea	1	10
red bull	3	5
red wine	9	15
root beer	4	10
rootbeer	1	10
san pellegrino	1	10
san pellegrino sparkling water	4	10
scotch	1	5
seltzer water	2	10
shake	2	15
sierra mist	1	10
sierra mist soda	1	10
silk	1	10
skim milk	4	10
slushie	1	15
smoothie	11	15
smoothie and water	1	15
soda	137	10
soda (sprite)	1	10
soda + water	1	15
soda/water	2	15
soft drink	3	10
soup	6	15
soy milk	6	10
sparkling water	23	15
sparkling wine	1	15
sprite	12	10
sprite zero	3	10
sugar free lemonade	1	10
sweet tea	4	15
tart cherry juice	1	10
tea	202	10
tea (decaf)	1	10
tea and coffee	1	10
tea,coffee	2	15
tea,water	1	15
tea/lemonade	1	20
tea/water	3	15
tonic water	3	10
unknown	11	15
unsweet tea	2	10
unsweetened tea	2	10
v-8 juice	1	10
v8 juice	1	10
veg. juice	1	10
vegi juice	1	10
vitamin water	6	10
vodka	2	2
vodka & tonic	1	5
w	2	15
wateer	1	10
water	3188	10
water & Soda	1	10
water (500 ml) and V8 (340 ml)	2	15
water + 1 TBs ACT	1	15
water + ACV	1	15
water + hot cocoa powder	1	15
water + juice	2	15
water / whiskey	1	15
water and Coffee	2	15
water and LIT mixed drink	1	15
water and coffee	3	15
water and juice	1	15
water and latte	3	15
water and margerita	1	15
water and milk	1	15
water and orange juice	2	15
water and scotch	1	20
water and wine	2	15
water during 1hr walk	1	60
water with Mio	3	15
water with lemon	1	10
water with supplement	3	10
water,coffee	4	15
water,coke	1	15
water,juice	1	15
water,lemonade	1	15
water,tea	2	15
water/ immune powder	1	5
water/coffee	1	10
water/green tea	1	15
water/meta-mucil	2	5
water/metameacil	1	5
water/rum	3	10
water/wine	1	15
watermelon	1	20
watrer	1	10
whiskey	2	10
whiskey (manhattan)	1	15
white choc latte decaf	1	15
white coco milk	1	10
white wine	2	15
wine	119	15
wine & water	1	15
wine and water	4	15
yogart	1	5
yogurt	1	5
zevia	1	15
